# Supplementary material for: Increasing altruistic and cooperative behaviour with simple moral nudges
Source: Sci Rep. 2019 Aug 15;9:11880. doi: 10.1038/s41598-019-48094-4 (PMC6695418; doi:10.1038/s41598-019-48094-4)
Supplement: Supplementary file 2 — Data of Study 1 [file 41598_2019_48094_MOESM2_ESM.csv]

decision	nudged	social	personal	sex	age	education
0	0	0	0	1	22	2
0	0	0	0	1	54	4
0	0	0	0	1	18	2
0	0	0	0	1	26	6
0	0	0	0	1	25	2
0	0	0	0	1	25	5
0	0	0	0	1	22	2
0	0	0	0	1	24	5
0	0	0	0	1	32	2
0	0	0	0	1	26	6
0	0	0	0	1	41	4
0	0	0	0	1	23	6
0	0	0	0	1	38	2
0	0	0	0	1	42	5
0	0	0	0	1	33	2
0	0	0	0	1	30	5
0	0	0	0	1	47	5
0	0	0	0	1	36	5
0	0	0	0	1	27	2
0	0	0	0	1	25	3
0	0	0	0	1	25	5
0	0	0	0	1	21	4
0	0	0	0	1	31	5
0	0	0	0	1	35	5
0	0	0	0	1	25	5
0	0	0	0	1	34	5
0	0	0	0	2	38	6
0	0	0	0	2	27	4
0	0	0	0	2	41	6
0	0	0	0	2	21	5
0	0	0	0	2	38	5
0	0	0	0	2	34	4
0	0	0	0	2	30	5
0	0	0	0	2	28	5
0	0	0	0	2	35	4
0	0	0	0	2	36	6
0	0	0	0	2	22	5
0	0	0	0	2	31	6
0	0	0	0	2	32	2
0	0	0	0	2	59	2
0	0	0	0	2	33	4
0	0	0	0	2	29	5
0	0	0	0	2	49	6
0	0	0	0	2	38	2
0	0	0	0	2	27	5
0	0	0	0	2	25	5
0	0	0	0	2	36	2
0	0	0	0	2	52	2
0	0	0	0	2	54	5
0.1	0	0	0	1	33	2
0.2	0	0	0	1	22	4
0.2	0	0	0	1	29	5
0.2	0	0	0	1	24	4
0.2	0	0	0	2	32	4
0.2	0	0	0	2	36	4
0.3	0	0	0	2	38	4
0.3	0	0	0	2	52	5
0.4	0	0	0	2	27	5
0.5	0	0	0	1	24	1
0.5	0	0	0	1	19	2
0.5	0	0	0	1	52	4
0.5	0	0	0	1	37	5
0.5	0	0	0	1	33	6
0.5	0	0	0	1	23	2
0.5	0	0	0	1	28	5
0.5	0	0	0	1	33	6
0.5	0	0	0	1	26	3
0.5	0	0	0	1	27	4
0.5	0	0	0	1	40	4
0.5	0	0	0	1	42	5
0.5	0	0	0	1	25	2
0.5	0	0	0	1	26	5
0.5	0	0	0	1	35	5
0.5	0	0	0	1	30	4
0.5	0	0	0	1	28	2
0.5	0	0	0	1	27	2
0.5	0	0	0	2	30	2
0.5	0	0	0	2	62	3
0.5	0	0	0	2	32	4
0.5	0	0	0	2	58	3
0.5	0	0	0	2	60	2
0.5	0	0	0	2	47	4
0.5	0	0	0	2	31	4
0.5	0	0	0	2	49	3
0.5	0	0	0	2	62	4
0.5	0	0	0	2	34	4
0.5	0	0	0	2	31	2
0.5	0	0	0	2	21	4
1	0	0	0	1	44	4
1	0	0	0	2	21	4
1	1	0	1	1	38	5
1	1	0	1	2	43	5
0.6	1	0	1	2	24	5
0.5	1	0	1	1	28	4
0.5	1	0	1	1	28	5
0.5	1	0	1	1	41	1
0.5	1	0	1	1	27	2
0.5	1	0	1	1	28	4
0.5	1	0	1	1	42	5
0.5	1	0	1	1	26	5
0.5	1	0	1	1	39	2
0.5	1	0	1	1	23	4
0.5	1	0	1	1	23	5
0.5	1	0	1	1	53	6
0.5	1	0	1	1	20	4
0.5	1	0	1	1	29	2
0.5	1	0	1	1	25	5
0.5	1	0	1	1	26	4
0.5	1	0	1	1	54	6
0.5	1	0	1	1	35	3
0.5	1	0	1	1	31	2
0.5	1	0	1	1	29	5
0.5	1	0	1	1	36	5
0.5	1	0	1	2	67	4
0.5	1	0	1	2	38	2
0.5	1	0	1	2	26	2
0.5	1	0	1	2	29	5
0.5	1	0	1	2	24	4
0.5	1	0	1	2	47	6
0.5	1	0	1	2	43	4
0.5	1	0	1	2	35	2
0.5	1	0	1	2	38	4
0.5	1	0	1	2	36	5
0.5	1	0	1	2	34	5
0.5	1	0	1	2	28	4
0.5	1	0	1	2	25	5
0.5	1	0	1	2	38	4
0.5	1	0	1	2	24	4
0.5	1	0	1	2	35	2
0.5	1	0	1	2	33	5
0.5	1	0	1	2	30	5
0.5	1	0	1	2	54	6
0.5	1	0	1	2	31	6
0.5	1	0	1	2	25	4
0.5	1	0	1	2	29	4
0.5	1	0	1	2	23	5
0.5	1	0	1	2	59	4
0.5	1	0	1	2	22	4
0.5	1	0	1	2	28	5
0.5	1	0	1	2	33	6
0.5	1	0	1	2	28	4
0.5	1	0	1	2	33	6
0.5	1	0	1	2	20	4
0.4	1	0	1	1	35	5
0.4	1	0	1	1	20	4
0.4	1	0	1	2	30	5
0.3	1	0	1	1	32	6
0.3	1	0	1	2	31	6
0.3	1	0	1	2	44	1
0.2	1	0	1	1	23	5
0.2	1	0	1	1	28	5
0.2	1	0	1	2	27	5
0.1	1	0	1	1	32	4
0.1	1	0	1	1	27	6
0.1	1	0	1	1	37	4
0.1	1	0	1	2	33	6
0	1	0	1	1	43	2
0	1	0	1	1	36	5
0	1	0	1	1	26	4
0	1	0	1	1	24	4
0	1	0	1	1	28	3
0	1	0	1	1	24	5
0	1	0	1	1	56	4
0	1	0	1	1	25	2
0	1	0	1	1	23	4
0	1	0	1	1	39	6
0	1	0	1	1	30	4
0	1	0	1	1	25	2
0	1	0	1	1	45	5
0	1	0	1	1	28	5
0	1	0	1	1	24	4
0	1	0	1	1	25	5
0	1	0	1	1	23	4
0	1	0	1	1	36	4
0	1	0	1	1	35	5
0	1	0	1	1	37	5
0	1	0	1	2	25	4
0	1	0	1	2	55	5
0	1	0	1	2	21	4
0	1	0	1	2	28	6
0	1	0	1	2	40	5
0	1	0	1	2	47	3
0	1	0	1	2	33	5
0	1	0	1	2	28	5
0	1	1	0	1	26	5
0	1	1	0	1	39	3
0	1	1	0	1	56	4
0	1	1	0	1	26	2
0	1	1	0	1	25	5
0	1	1	0	1	27	6
0	1	1	0	1	22	4
0	1	1	0	1	37	6
0	1	1	0	1	40	4
0	1	1	0	1	25	2
0	1	1	0	1	18	2
0	1	1	0	1	31	5
0	1	1	0	1	27	4
0	1	1	0	1	48	2
0	1	1	0	1	23	2
0	1	1	0	1	25	3
0	1	1	0	1	21	5
0	1	1	0	1	28	5
0	1	1	0	1	24	5
0	1	1	0	1	36	4
0	1	1	0	1	24	2
0	1	1	0	1	20	4
0	1	1	0	1	33	5
0	1	1	0	1	27	5
0	1	1	0	1	27	5
0	1	1	0	1	27	6
0	1	1	0	1	31	5
0	1	1	0	1	36	4
0	1	1	0	1	28	2
0	1	1	0	1	23	2
0	1	1	0	2	24	5
0	1	1	0	2	30	5
0	1	1	0	2	25	5
0	1	1	0	2	39	5
0	1	1	0	2	23	5
0	1	1	0	2	32	4
0	1	1	0	2	54	5
0	1	1	0	2	32	4
0	1	1	0	2	31	4
0	1	1	0	2	43	4
0	1	1	0	2	46	3
0.1	1	1	0	1	37	5
0.2	1	1	0	1	22	5
0.2	1	1	0	1	29	5
0.3	1	1	0	1	31	4
0.3	1	1	0	2	45	6
0.4	1	1	0	1	33	3
0.4	1	1	0	1	26	5
0.4	1	1	0	1	34	6
0.4	1	1	0	1	25	5
0.4	1	1	0	1	60	4
0.4	1	1	0	1	26	4
0.4	1	1	0	2	32	4
0.5	1	1	0	1	31	6
0.5	1	1	0	1	32	5
0.5	1	1	0	1	25	5
0.5	1	1	0	1	24	2
0.5	1	1	0	1	38	2
0.5	1	1	0	1	22	2
0.5	1	1	0	1	38	6
0.5	1	1	0	1	38	5
0.5	1	1	0	1	36	4
0.5	1	1	0	1	52	2
0.5	1	1	0	1	27	6
0.5	1	1	0	1	29	5
0.5	1	1	0	1	33	5
0.5	1	1	0	1	28	3
0.5	1	1	0	1	23	4
0.5	1	1	0	1	33	4
0.5	1	1	0	1	23	5
0.5	1	1	0	1	39	5
0.5	1	1	0	1	30	5
0.5	1	1	0	2	30	5
0.5	1	1	0	2	27	2
0.5	1	1	0	2	34	5
0.5	1	1	0	2	29	5
0.5	1	1	0	2	30	6
0.5	1	1	0	2	40	5
0.5	1	1	0	2	36	6
0.5	1	1	0	2	32	5
0.5	1	1	0	2	27	5
0.5	1	1	0	2	59	5
0.5	1	1	0	2	58	4
0.5	1	1	0	2	21	4
0.5	1	1	0	2	27	5
0.5	1	1	0	2	21	4
0.5	1	1	0	2	52	4
0.5	1	1	0	2	47	5
0.5	1	1	0	2	24	2
0.5	1	1	0	2	25	5
0.5	1	1	0	2	32	5
0.5	1	1	0	2	38	4
0.5	1	1	0	2	35	2
0.5	1	1	0	2	25	4
0.7	1	1	0	1	34	5
1	1	1	0	1	28	2
1	1	1	0	1	53	2
1	1	1	0	1	23	5
