# Supplementary material for: Increasing altruistic and cooperative behaviour with simple moral nudges
Source: Sci Rep. 2019 Aug 15;9:11880. doi: 10.1038/s41598-019-48094-4 (PMC6695418; doi:10.1038/s41598-019-48094-4)
Supplement: Supplementary file 3 — Data of Study 2 [file 41598_2019_48094_MOESM3_ESM.csv]

decision	nudged	social	personal	sex	age	education
1	0	0	0	1	27	5
1	0	0	0	1	27	5
1	0	0	0	1	35	5
1	0	0	0	1	65	5
1	0	0	0	1	23	4
1	0	0	0	1	32	5
1	0	0	0	1	25	2
1	0	0	0	1	19	4
1	0	0	0	1	64	2
1	0	0	0	1	25	3
1	0	0	0	1	28	6
1	0	0	0	2	22	5
1	0	0	0	2	37	2
1	0	0	0	2	48	5
1	0	0	0	2	43	2
1	0	0	0	2	36	2
1	0	0	0	2	61	5
1	0	0	0	2	26	5
1	0	0	0	2	43	4
1	0	0	0	2	31	5
1	0	0	0	2	23	4
1	0	0	0	2	26	2
1	0	0	0	2	27	5
1	0	0	0	2	57	6
1	0	0	0	2	30	5
1	0	0	0	2	31	5
1	0	0	0	2	32	2
0	0	0	0	1	33	5
0	0	0	0	1	28	6
0	0	0	0	1	33	5
0	0	0	0	1	23	5
0	0	0	0	1	24	5
0	0	0	0	1	27	5
0	0	0	0	1	34	4
0	0	0	0	1	20	4
0	0	0	0	1	31	6
0	0	0	0	1	43	2
0	0	0	0	1	28	6
0	0	0	0	1	34	5
0	0	0	0	1	26	5
0	0	0	0	1	37	2
0	0	0	0	1	28	4
0	0	0	0	1	22	4
0	0	0	0	1	27	4
0	0	0	0	1	21	2
0	0	0	0	1	26	2
0	0	0	0	1	28	3
0	0	0	0	1	26	5
0	0	0	0	1	29	5
0	0	0	0	1	52	3
0	0	0	0	1	30	2
0	0	0	0	1	41	5
0	0	0	0	1	42	2
0	0	0	0	1	26	6
0	0	0	0	1	56	2
0	0	0	0	1	36	5
0	0	0	0	1	44	4
0	0	0	0	1	24	5
0	0	0	0	1	39	6
0	0	0	0	1	31	5
0	0	0	0	1	29	4
0	0	0	0	2	35	4
0	0	0	0	2	34	4
0	0	0	0	2	36	2
0	0	0	0	2	48	3
0	0	0	0	2	29	1
0	0	0	0	2	35	3
0	0	0	0	2	42	4
0	0	0	0	2	22	4
0	0	0	0	2	35	6
0	0	0	0	2	41	6
0	0	0	0	2	31	5
0	0	0	0	2	30	5
0	0	0	0	2	27	5
0	0	0	0	2	23	2
0	0	0	0	2	35	4
0	0	0	0	2	46	4
0	0	0	0	2	32	3
0	0	0	0	2	21	2
0	0	0	0	2	25	6
0	0	0	0	2	35	5
0	0	0	0	2	22	4
1	1	0	1	1	35	4
1	1	0	1	1	43	5
1	1	0	1	1	18	4
1	1	0	1	1	35	5
1	1	0	1	1	41	4
1	1	0	1	1	36	4
1	1	0	1	1	30	2
1	1	0	1	1	35	5
1	1	0	1	1	30	5
1	1	0	1	1	29	2
1	1	0	1	1	43	5
1	1	0	1	1	23	5
1	1	0	1	1	29	5
1	1	0	1	1	45	5
1	1	0	1	1	31	4
1	1	0	1	2	34	4
1	1	0	1	2	27	4
1	1	0	1	2	31	4
1	1	0	1	2	67	6
1	1	0	1	2	26	6
1	1	0	1	2	31	4
1	1	0	1	2	39	2
1	1	0	1	2	28	4
1	1	0	1	2	41	3
1	1	0	1	2	36	4
1	1	0	1	2	30	5
1	1	0	1	2	64	4
1	1	0	1	2	43	6
1	1	0	1	2	30	5
1	1	0	1	2	33	4
1	1	0	1	2	39	2
1	1	0	1	2	23	5
1	1	0	1	2	44	3
1	1	0	1	2	33	3
1	1	0	1	2	38	5
1	1	0	1	2	51	4
1	1	0	1	2	37	3
1	1	0	1	2	40	5
1	1	0	1	2	41	4
0	1	0	1	1	29	4
0	1	0	1	1	26	5
0	1	0	1	1	25	5
0	1	0	1	1	24	4
0	1	0	1	1	33	2
0	1	0	1	1	25	5
0	1	0	1	1	26	5
0	1	0	1	1	38	4
0	1	0	1	1	34	5
0	1	0	1	1	19	2
0	1	0	1	1	54	6
0	1	0	1	1	24	2
0	1	0	1	1	34	6
0	1	0	1	1	21	4
0	1	0	1	1	28	1
0	1	0	1	1	25	5
0	1	0	1	1	22	5
0	1	0	1	1	30	5
0	1	0	1	1	24	4
0	1	0	1	1	29	4
0	1	0	1	1	40	5
0	1	0	1	1	28	4
0	1	0	1	1	31	6
0	1	0	1	1	30	5
0	1	0	1	1	41	2
0	1	0	1	1	44	4
0	1	0	1	1	27	6
0	1	0	1	1	26	5
0	1	0	1	1	30	2
0	1	0	1	1	26	4
0	1	0	1	1	26	2
0	1	0	1	1	28	5
0	1	0	1	1	29	6
0	1	0	1	1	24	5
0	1	0	1	2	33	6
0	1	0	1	2	38	5
0	1	0	1	2	24	4
0	1	0	1	2	26	5
0	1	0	1	2	29	5
0	1	0	1	2	40	4
0	1	0	1	2	57	6
0	1	0	1	2	37	5
0	1	0	1	2	27	4
0	1	0	1	2	28	5
0	1	0	1	2	28	4
0	1	0	1	2	62	5
0	1	0	1	2	24	2
0	1	0	1	2	41	5
0	1	0	1	2	30	3
1	1	1	0	1	34	5
1	1	1	0	1	31	4
1	1	1	0	1	51	5
1	1	1	0	1	35	4
1	1	1	0	1	26	5
1	1	1	0	1	22	5
1	1	1	0	1	28	4
1	1	1	0	1	33	6
1	1	1	0	1	22	4
1	1	1	0	1	31	6
1	1	1	0	1	29	5
1	1	1	0	1	51	2
1	1	1	0	1	37	5
1	1	1	0	1	29	4
1	1	1	0	1	42	4
1	1	1	0	1	30	5
1	1	1	0	1	29	5
1	1	1	0	1	22	4
1	1	1	0	1	27	5
1	1	1	0	1	18	4
1	1	1	0	1	26	5
1	1	1	0	1	36	5
1	1	1	0	1	25	6
1	1	1	0	2	60	5
1	1	1	0	2	28	6
1	1	1	0	2	27	4
1	1	1	0	2	30	5
1	1	1	0	2	34	5
1	1	1	0	2	68	6
1	1	1	0	2	34	5
1	1	1	0	2	47	5
1	1	1	0	2	28	5
1	1	1	0	2	30	4
1	1	1	0	2	32	6
1	1	1	0	2	27	5
1	1	1	0	2	29	5
1	1	1	0	2	59	4
1	1	1	0	2	40	5
1	1	1	0	2	29	5
1	1	1	0	2	23	4
1	1	1	0	2	31	4
1	1	1	0	2	34	4
1	1	1	0	2	37	5
1	1	1	0	2	21	4
1	1	1	0	2	67	6
0	1	1	0	1	23	5
0	1	1	0	1	29	5
0	1	1	0	1	30	5
0	1	1	0	1	40	5
0	1	1	0	1	33	5
0	1	1	0	1	45	6
0	1	1	0	1	39	2
0	1	1	0	1	60	2
0	1	1	0	1	38	5
0	1	1	0	1	33	3
0	1	1	0	1	44	4
0	1	1	0	1	26	5
0	1	1	0	1	33	4
0	1	1	0	1	36	5
0	1	1	0	1	26	5
0	1	1	0	1	52	4
0	1	1	0	1	38	5
0	1	1	0	1	32	5
0	1	1	0	2	58	4
0	1	1	0	2	33	6
0	1	1	0	2	28	4
0	1	1	0	2	22	2
0	1	1	0	2	27	2
0	1	1	0	2	28	2
0	1	1	0	2	38	6
0	1	1	0	2	33	5
0	1	1	0	2	42	4
0	1	1	0	2	21	4
0	1	1	0	2	22	2
0	1	1	0	2	36	5
0	1	1	0	2	32	4
0	1	1	0	2	30	5
0	1	1	0	2	46	5
0	1	1	0	2	25	5
0	1	1	0	2	48	6
0	1	1	0	2	33	6
0	1	1	0	2	23	4
0	1	1	0	2	23	4
0	1	1	0	2	30	5
0	1	1	0	2	32	4
0	1	1	0	2	29	4
0	1	1	0	2	28	4
