# Supplementary material for: Increasing altruistic and cooperative behaviour with simple moral nudges
Source: Sci Rep. 2019 Aug 15;9:11880. doi: 10.1038/s41598-019-48094-4 (PMC6695418; doi:10.1038/s41598-019-48094-4)
Supplement: Supplementary file 4 — Data of Study 3 [file 41598_2019_48094_MOESM4_ESM.csv]

decision	nudged	decision_two	sex	age	education
0	0	0	2	28	5
0	0	0	2	33	5
0	0	0	1	32	2
0	0	0	2	35	4
0	0	0	2	38	4
0	0	0	1	59	5
0	0	0	2	59	4
0	0	0	2	33	5
0	0	0	2	36	2
0	0	0	1	23	5
0	0	0	1	27	5
0	0	0	2	48	6
0	0	0	1	21	4
0	0	0	2	26	5
0	0	0	1	27	5
0	0	0	2	22	2
0	0	0	2	51	4
0	0	0	1	24	4
0	0	0	2	24	5
0	0	0	2	35	6
0	0	0	1	34	6
0	0	0	1	65	6
0	0	0	2	33	6
0	0	0	1	21	4
0	0	0	2	64	4
0	0	0	2	35	5
0	0	0	1	52	4
0	0	0	2	27	2
0	0	0	2	25	2
0	0	0	2	24	5
0	0	0	1	26	4
0.5	0	0	1	64	6
0	0	0	1	25	4
0	0	0	1	21	4
0	0	0	1	27	6
0	0	0	2	31	4
0	0	0	1	44	4
0	0	0	1	34	6
0	0	0	1	30	6
0	0	0	2	23	4
0	0	0	1	37	4
0	0	0	2	30	4
0	0	0	1	45	5
0	0	0	1	34	6
0	0	0	2	31	4
0	0	0	2	36	3
0	0	0	2	52	2
0	0	0	2	39	5
0	0	0	2	26	5
0	0	0	2	44	5
0	1	0	1	33	5
0	1	0	1	21	4
0	1	0	1	25	2
0.5	1	0	1	30	2
0	1	0	1	26	5
0	1	0	1	41	2
0	1	0	1	38	5
0	1	0	2	47	4
0	1	0	1	47	5
0	1	0	1	43	2
0	1	0	2	29	4
0	1	0	2	22	4
0	1	0	2	38	4
0	1	0	1	33	5
0	1	0	1	23	2
0	1	0	2	25	5
0.5	1	0	2	54	5
0	1	0	2	26	5
0	1	0	2	28	5
0	1	0	2	63	5
0	1	0	2	49	3
0	1	0	1	31	2
0	1	0	2	31	5
0	1	0	1	31	5
0	1	0	2	25	5
0	1	0	1	32	5
0	1	0	1	34	5
0	1	0	1	29	4
0	1	0	1	33	6
0	1	0	1	27	5
0	1	0	1	26	4
0	1	0	1	39	4
0	1	0	1	22	4
0	1	0	2	26	5
0	1	0	1	22	2
0	1	0	2	23	4
0.2	0	0.1	2	31	3
0.1	0	0.1	2	19	2
0	0	0.1	1	32	6
0.1	0	0.1	2	27	4
0.2	0	0.1	2	23	5
0.8	0	0.1	2	20	4
0.1	1	0.1	1	50	5
0	1	0.1	1	36	5
0.1	1	0.1	2	34	5
0.3	0	0.2	2	21	5
0	0	0.2	1	29	4
0.3	0	0.2	1	35	5
0.5	0	0.3	2	33	5
0	0	0.3	2	27	6
0.5	0	0.3	2	32	4
0.3	0	0.3	1	36	4
0.4	1	0.3	2	32	5
0.4	0	0.4	2	60	5
0.4	0	0.4	2	48	4
0.4	0	0.4	2	27	5
0.4	1	0.4	1	25	6
0.2	1	0.4	2	30	5
0	1	0.4	2	25	4
0.2	1	0.4	2	31	5
0.5	0	0.5	2	46	6
0.5	0	0.5	1	41	6
0.5	0	0.5	1	33	6
0.5	0	0.5	2	53	4
0.5	0	0.5	2	30	7
0.5	0	0.5	1	60	6
0.5	0	0.5	1	61	6
0.5	0	0.5	2	43	5
0.5	0	0.5	2	35	3
0.5	0	0.5	2	24	4
0.5	0	0.5	2	32	5
0.5	0	0.5	1	58	3
0.5	0	0.5	1	33	5
0.5	0	0.5	2	41	5
0.5	0	0.5	1	27	5
0.5	0	0.5	2	25	4
0.5	0	0.5	1	32	5
0.5	0	0.5	2	43	4
0.5	0	0.5	1	36	5
0.5	0	0.5	2	51	2
0.5	0	0.5	3	21	4
0.5	0	0.5	2	39	5
0.5	0	0.5	1	28	5
0.5	0	0.5	2	41	5
0.5	0	0.5	2	25	4
0.5	0	0.5	1	37	4
0.5	1	0.5	2	67	2
0.4	1	0.5	2	27	2
0.5	1	0.5	2	37	2
0.5	1	0.5	1	30	2
0.5	1	0.5	2	38	5
0.5	1	0.5	2	37	4
0.5	1	0.5	2	34	5
0.5	1	0.5	1	43	5
0.5	1	0.5	2	40	2
0.5	1	0.5	1	26	5
0.5	1	0.5	1	28	6
0.5	1	0.5	2	24	5
0.5	1	0.5	2	22	4
0.5	1	0.5	2	53	2
0.5	1	0.5	2	37	6
0.5	1	0.5	1	34	6
0.5	1	0.5	1	49	5
0.5	1	0.5	2	29	4
0.5	1	0.5	1	28	5
0.5	1	0.5	2	32	4
0.5	1	0.5	1	33	5
0.5	1	0.5	1	54	6
0.5	1	0.5	1	59	5
0.5	1	0.5	1	26	5
0.5	1	0.5	2	24	2
0.5	1	0.5	2	34	4
0.5	1	0.5	2	43	2
0.5	1	0.5	1	64	2
0.5	1	0.5	1	42	5
0.5	1	0.5	1	25	2
0.5	1	0.5	1	64	5
0.5	1	0.5	1	33	2
0.5	1	0.5	2	56	5
0.5	1	0.5	2	53	5
0.5	1	0.5	1	38	5
0.6	1	0.7	1	41	5
