# Supplementary material for: Increasing altruistic and cooperative behaviour with simple moral nudges
Source: Sci Rep. 2019 Aug 15;9:11880. doi: 10.1038/s41598-019-48094-4 (PMC6695418; doi:10.1038/s41598-019-48094-4)
Supplement: Supplementary file 5 — Dataset for the meta-analysis in Study 4 [file 41598_2019_48094_MOESM5_ESM.csv]

Treatment	coeff	se	dem_coeff	dem_se
DG personal - PD	0.694	0.432	0.653	0.415
DG social - PD	0.658	0.648	0.647	0.634
PD personal - DG	0.166	1.191	0.451	1.47
PD social - DG	0.553	0.587	0.604	0.641
