# Supplementary material for: Increasing altruistic and cooperative behaviour with simple moral nudges
Source: Sci Rep. 2019 Aug 15;9:11880. doi: 10.1038/s41598-019-48094-4 (PMC6695418; doi:10.1038/s41598-019-48094-4)
Supplement: Supplementary file 6 — Data of Study 5 [file 41598_2019_48094_MOESM6_ESM.csv]

sex	age	education	nudge	donation	emergency	france	study
1	45	5	0	0	0		1
2	43	2	0	0	0		1
1	34	5	0	0	0		1
2	19	4	0	0	0		1
1	23	4	0	0	0		1
1	22	5	0	0	0		1
2	32	5	0	0	0		1
2	64	2	0	0	0		1
1	47	4	0	0	0		1
1	43	2	0	0	0		1
2	20	4	0	0	0		1
1	54	6	0	0	0		1
1	29	2	0	0	0		1
1	27	4	0	0	0		1
2	25	2	0	0	0		1
1	22	5	0	0	0		1
1	34	5	0	0	0		1
1	27	5	0	0	0		1
1	30	4	0	0	0		1
1	21	4	0	0	0		1
1	33	5	0	0	0		1
1	27	2	0	0	0		1
1	32	2	0	0	0		1
2	49	5	0	0	0		1
1	32	5	0	0	0		1
2	19	4	0	0	0		1
1	32	5	0	0	0		1
2	19	4	0	0	0		1
2	31	5	0	0	0		1
2	50	4	0	0	0		1
1	25	5	0	0	0		1
2	32	5	0	0	0		1
2	36	4	0	0	0		1
2	29	6	0	0	0		1
2	44	5	0	0	0		1
1	36	4	0	0	0		1
1	22	4	0	0	0		1
1	22	4	0	0	0		1
2	48	4	0	0	0		1
2	30	4	0	0	0		1
1	30	4	0	0	0		1
1	54	4	0	0	0		1
2	24	5	0	0	0		1
2	43	5	0	0	0		1
1	21	4	0	0	0		1
1	24	5	0	0	0		1
2	30	6	0	0	0		1
1	32	4	0	0	0		1
1	30	6	0	0	0		1
1	31	5	0	0	0		1
2	31	4	0	0	0		1
1	36	3	0	0	0		1
1	33	5	0	0	0		1
1	43	5	0	0	0		1
2	21	5	0	0	0		1
1	32	4	0	0	0		1
1	28	5	0	0	0		1
2	38	2	0	0	0		1
1	40	5	0	0	0		1
1	34	5	0	0	0		1
1	35	5	0	0	0		1
1	45	4	0	0	0		1
1	45	6	0	0	0		1
2	29	2	0	0	0		1
2	35	3	0	0	0		1
2	36	4	0	0	0		1
2	68	2	0	0	0		1
2	34	5	0	0	0		1
2	43	4	0	0	0		1
2	51	5	0	0	0		1
1	24	5	0	0	0		1
1	43	2	0	0	0		1
1	32	6	0	0	0		1
1	26	5	0	0	0		1
1	34	5	0	0	0		1
2	32	6	0	0	0		2
1	31	5	0	0	0		2
2	51	5	0	0	0		2
1	25	5	0	0	0		2
2	61	4	0	0	0		2
1	29	5	0	0	0		2
1	34	5	0	0	0		2
2	23	6	0	0	0		2
1	28	4	0	0	0		2
2	31	6	0	0	0		2
2	35	2	0	0	0		2
2	32	6	0	0	0		2
2	38	4	0	0	0		2
2	58	2	0	0	0		2
1	36	4	0	0	0		2
2	53	5	0	0	0		2
1	30	4	0	0	0		2
1	38	6	0	0	0		2
1	40	4	0	0	0		2
1	47	2	0	0	0		2
2	46	5	0	0	0		2
2	54	2	0	0	0		2
1	40	5	0	0	0		2
1	22	4	0	0	0		2
1	31	5	0	0	0		2
2	38	4	0	0	0		2
1	26	2	0	0	0		2
1	32	5	0	0	0		2
2	50	4	0	0	0		2
1	26	4	0	0	0		2
1	47	2	0	0	0		2
2	48	6	0	0	0		2
2	57	4	0	0	0		2
2	23	5	0	0	0		2
1	20	4	0	0	0		2
1	22	4	0	0	0		2
2	31	4	0	0	0		2
1	33	6	0	0	0		2
1	29	5	0	0	0		2
2	20	1	0	0	0		2
1	55	5	0	0	0		2
2	45	6	0	0	0		2
1	29	4	0	0	0		2
1	29	5	0	0	0		2
1	45	4	0	0	0		2
1	55	2	0	0	0		2
1	30	2	0	0	0		2
2	36	4	0	0	0		2
2	65	4	0	0	0		2
1	32	2	0	0	0		2
2	21	2	0	0	0		2
2	23	5	0	0	0		2
1	27	5	0	0	0		2
1	28	5	0	0	0		2
2	31	5	0	0	0		2
2	53	2	0	0	0		2
1	20	4	0	0	0		2
2	27	6	0	0	0		2
1	34	3	0	0	0		2
1	23	5	0	0	0		2
1	33	3	0	0	0		2
2	33	2	0	0	0		2
2	30	4	0	0	0		2
2	28	5	0	0	0		2
1	55	2	0	0	0		2
1	25	4	0	0	0		2
2	29	4	0	0	0		2
1	31	6	0	0	0		2
1	38	2	0	0	0		2
2	25	6	0	0	0		2
1	34	5	0	0	0		2
2	31	5	0	0	0		2
1	31	6	0	0	0		2
2	30	5	0	0	0		2
1	29	5	0	0	0		2
1	36	2	0	0	0		2
1	30	3	0	0	0		2
1	31	2	0	0	0		2
1	37	3	0	0	0		2
2	22	4	0	0	0		2
1	24	4	0	0	0		2
2	33	2	0	0	0		2
2	42	6	0	0	0		2
1	34	5	0	0	0		2
1	24	4	0	0	0		2
1	34	6	0	0	0		2
1	30	6	0	0	0		2
1	34	2	0	0	0		2
2	32	4	0	0	0		2
1	34	4	0	0	0		2
1	39	6	0	0	0		2
2	25	5	0	0	0		2
1	28	5	0	0	0		2
1	30	4	0	0	0		2
2	34	6	0	0	0		2
2	57	5	0	0	0		2
2	39	2	0	0	0		2
2	33	6	0	0	0		2
1	35	5	0	0	0		2
1	49	4	0	0	0		2
1	50	2	0	0	0		2
1	41	4	0	0	0		2
1	29	5	0	0	0		2
2	46	4	0	0	0		2
2	31	2	0	0	0		2
1	22	2	0	0	0		2
1	35	4	0	0	0		2
2	30	5	0	0	0		2
2	32	5	0	0	0		2
1	75	4	0	0	0		2
1	22	5	0	0	0		2
2	25	4	0	0	0		2
1	45	4	0	0	0		2
1	21	4	0	0	0		2
1	20	3	0	0	0		2
2	26	2	0	0	0		2
2	24	5	0	0	0		2
1	27	5	0	0	0		2
2	58	5	0	0	0		2
2	21	4	0	0	0		2
2	50	2	0	0	0		2
1	64	6	0	0	0		2
1	33	5	0	0	0		2
1	21	5	0	0	0		2
1	25	4	0	0	0		2
1	28	4	0	0	0		2
1	26	5	0	0	0		2
2	35	4	0	0	0		2
1	27	5	0	0	0		2
1	32	4	0	0	0		2
2	28	5	0	0	0		2
1	27	4	0	0	0		2
1	30	5	0	0	0		2
2	31	4	0	0	0		2
1	24	2	0	0	0		2
1	35	5	0	0	0		2
1	35	2	0	0	0		2
1	29	5	0	0	0		2
2	29	4	0	0	0		2
2	55	4	0	0	0		2
1	38	2	0	0	0		2
1	30	4	0	0	0		2
1	37	6	0	0	0		2
1	18	5	0	0	0		2
2	28	6	0	0	0		2
1	32	5	0	0	0		2
2	30	5	0	0	0		2
2	29	2	0	0	0		2
1	62	6	0	0	0		2
1	29	5	0	0	0		2
1	30	7	0	0	0		2
1	26	6	0	0	0		2
2	38	2	0	0	0		2
2	32	6	0	0	0		2
2	37	5	0	0	0		2
2	48	4	0	0	0		2
1	36	5	0	0	0		2
1	23	4	0	0	0		2
1	40	4	0	0	0		2
2	28	4	0	0	0		2
1	30	5	0	0	0		2
1	29	2	0	0	0		2
1	34	2	0	0	0		2
1	25	6	0	0	0		2
1	23	5	0	0	0		2
2	28	5	0	0	0		2
1	40	4	0	0	0		2
2	28	5	0	0	0		2
1	52	5	0	0	0		2
2	33	2	0	0	0		2
1	32	5	0	0	0		2
1	26	4	0	0	0		2
2	50	6	0	0	0		2
2	34	5	0	0	0		2
1	36	4	0	0	0		2
1	42	6	0	0	0		2
2	65	4	0	0	0		3
1	31	5	0	0	0		3
1	28	5	0	0	0		3
1	21	2	0	0	0		3
1	28	5	0	0	0		3
2	29	4	0	0	0		3
1	25	4	0	0	0		3
1	29	5	0	0	0		3
2	40	4	0	0	0		3
1	29	6	0	0	0		3
2	35	4	0	0	0		3
1	40	5	0	0	0		3
2	23	4	0	0	0		3
2	23	2	0	0	0		3
2	24	5	0	0	0		3
2	28	5	0	0	0		3
1	23	2	0	0	0		3
1	39	5	0	0	0		3
2	39	6	0	0	0		3
2	22	5	0	0	0		3
2	34	5	0	0	0		3
2	51	6	0	0	0		3
1	21	2	0	0	0		3
1	30	4	0	0	0		3
1	26	6	0	0	0		3
1	31	5	0	0	0		3
1	36	5	0	0	0		3
1	46	2	0	0	0		3
1	26	4	0	0	0		3
1	29	5	0	0	0		3
2	21	5	0	0	0		3
1	44	5	0	0	0		3
2	34	6	0	0	0		3
2	43	2	0	0	0		3
2	31	4	0	0	0		3
1	31	3	0	0	0		3
1	23	5	0	0	0		3
2	28	5	0	0	0		3
1	41	5	0	0	0		3
2	52	5	0	0	0		3
2	26	5	0	0	0		3
1	73	4	0	0	0		3
2	52	5	0	0	0		3
1	37	6	0	0	0		3
2	31	4	0	0	0		3
1	55	4	0	0	0		3
2	31	2	0	0	0		3
2	58	5	0	0	0		3
1	23	5	0	0	0		3
1	26	2	0	0	0		3
1	21	4	0	0	0		3
2	36	5	0	0	0		3
2	67	6	0	0	0		3
1	40	5	0	0	0		3
2	45	5	0	0	0		3
2	30	5	0	1	1		2
1	25	4	0	1	1		2
1	55	3	0	1	1		2
1	39	5	0	5	5		2
1	26	5	0	5	5		2
1	23	5	0	5	5		2
1	24	4	0	5	5		2
1	39	5	0	5	5		2
1	31	5	0	5	5		2
1	23	6	0	5	5		3
1	30	4	0	5	5		3
1	29	5	0	8	8		2
1	30	6	0	10	10		2
1	43	4	0	10	10		2
1	22	5	0	10	10		2
2	26	6	0	10	10		2
2	27	4	0	10	10		2
2	31	5	0	10	10		2
2	35	4	0	10	10		2
1	32	4	0	10	10		2
1	29	5	0	10	10		2
1	30	4	0	10	10		2
1	22	4	0	10	10		2
2	25	5	0	10	10		3
2	29	5	0	10	10		3
1	28	5	0	10	10		3
2	33	4	0	10	10		3
2	39	2	0	10	10		3
1	30	5	0	10	10		3
2	29	4	0	10	10		3
1	30	5	0	15	15		2
2	33	5	0	15	15		2
2	57	6	0	15	15		2
1	26	5	0	15	15		2
2	35	5	0	15	15		3
1	33	5	0	20	20		2
1	29	5	0	20	20		2
2	27	6	0	20	20		2
1	52	5	0	20	20		3
2	26	5	0	20	20		3
2	35	5	0	20	20		3
1	27	6	0	20	20		3
2	31	4	0	25	25		2
2	29	2	0	25	25		2
1	34	6	0	25	25		2
1	21	4	0	25	25		2
1	28	5	0	25	25		2
1	50	5	0	25	25		2
2	37	2	0	25	25		2
1	29	4	0	25	25		2
2	44	4	0	25	25		2
2	24	5	0	25	25		2
2	28	4	0	25	25		2
1	27	5	0	25	25		2
1	34	2	0	25	25		2
1	42	5	0	25	25		2
2	25	4	0	25	25		2
2	21	4	0	25	25		2
2	34	6	0	25	25		2
1	26	5	0	25	25		2
2	23	6	0	25	25		2
2	29	5	0	25	25		3
2	32	5	0	25	25		3
2	30	4	0	25	25		3
2	21	6	0	35	35		2
2	46	4	0	40	40		2
2	41	5	0	50	50		1
2	32	6	0	50	50		1
1	44	6	0	50	50		1
1	48	5	0	50	50		1
1	38	6	0	50	50		1
1	31	2	0	50	50		1
1	25	5	0	50	50		2
2	31	3	0	50	50		2
2	50	2	0	50	50		2
1	35	2	0	50	50		2
2	18	2	0	50	50		2
2	29	4	0	50	50		2
2	31	2	0	50	50		2
2	39	5	0	50	50		2
1	35	6	0	50	50		2
1	34	4	0	50	50		2
1	26	5	0	50	50		2
2	48	6	0	50	50		2
2	38	4	0	50	50		3
2	28	6	0	50	50		3
1	20	4	0	50	50		3
1	24	5	0	50	50		3
1	33	5	0	50	50		3
2	39	4	0	50	50		3
1	37	6	0	50	50		3
1	32	5	0	0		0	1
2	33	5	0	0		0	1
2	36	6	0	50		50	1
1	30	5	0	50		50	1
1	32	6	0	0		0	1
2	50	4	0	0		0	1
1	53	4	0	0		0	1
1	23	4	0	0		0	1
1	35	5	0	0		0	1
1	28	4	0	0		0	1
1	24	5	0	0		0	1
1	35	2	0	0		0	1
1	27	4	0	0		0	1
2	35	5	0	0		0	1
2	33	4	0	0		0	1
2	58	4	0	0		0	1
1	27	6	0	0		0	1
1	39	4	0	50		50	1
1	39	2	0	0		0	1
1	29	5	0	0		0	1
1	30	4	0	0		0	1
2	39	5	0	50		50	1
2	26	5	0	0		0	1
1	42	5	0	0		0	1
1	51	5	0	0		0	1
1	34	5	0	0		0	1
1	60	4	0	0		0	1
2	38	6	0	0		0	1
2	44	5	0	0		0	1
1	57	4	0	0		0	1
2	28	5	0	0		0	1
2	29	2	0	0		0	1
2	33	6	0	0		0	1
1	29	5	0	50		50	1
1	27	2	0	0		0	1
2	26	5	0	50		50	1
1	30	6	0	0		0	1
1	34	6	0	50		50	1
1	57	4	0	0		0	1
2	42	4	0	0		0	1
2	46	5	0	0		0	1
2	44	4	0	0		0	1
1	65	5	0	0		0	1
2	27	5	0	0		0	1
2	35	5	0	0		0	1
1	39	5	0	0		0	1
2	23	5	0	50		50	1
2	45	4	0	0		0	1
1	39	2	0	0		0	1
1	41	2	0	0		0	1
1	30	6	0	0		0	1
1	51	4	0	0		0	1
2	30	6	0	50		50	1
2	29	4	0	0		0	1
2	37	2	0	0		0	1
2	23	5	0	0		0	1
1	33	5	0	0		0	1
1	27	5	0	0		0	1
2	64	2	0	0		0	1
1	40	4	0	0		0	1
1	30	5	0	0		0	1
1	25	5	0	0		0	1
1	62	5	0	0		0	1
2	26	6	0	0		0	1
1	20	2	0	0		0	1
2	46	5	0	0		0	1
2	34	5	0	50		50	1
2	30	5	0	0		0	1
1	32	5	0	0		0	1
1	29	2	0	0		0	1
1	41	5	0	0		0	2
2	26	5	0	40		40	2
1	25	4	0	0		0	2
1	30	5	0	0		0	2
1	29	4	0	0		0	2
1	31	5	0	0		0	2
1	38	4	0	0		0	2
1	23	5	0	0		0	2
1	41	5	0	0		0	2
1	67	5	0	50		50	2
2	20	4	0	10		10	2
2	48	5	0	25		25	2
1	26	4	0	45		45	2
2	36	4	0	25		25	2
2	31	4	0	0		0	2
2	40	4	0	0		0	2
1	24	5	0	25		25	2
2	54	4	0	50		50	2
2	26	4	0	0		0	2
2	36	2	0	0		0	2
1	37	6	0	50		50	2
1	30	5	0	50		50	2
2	30	5	0	0		0	2
1	34	5	0	25		25	2
2	24	6	0	0		0	2
2	47	1	0	0		0	2
2	40	6	0	0		0	2
1	31	4	0	0		0	2
1	33	6	0	0		0	2
1	22	5	0	0		0	2
1	37	4	0	0		0	2
2	48	4	0	25		25	2
1	33	6	0	0		0	2
2	22	5	0	25		25	2
2	19	4	0	0		0	2
2	54	4	0	25		25	2
2	44	4	0	0		0	2
1	30	5	0	0		0	2
1	25	5	0	0		0	2
1	23	4	0	0		0	2
1	40	5	0	0		0	2
1	31	6	0	0		0	2
1	25	5	0	50		50	2
2	38	6	0	0		0	2
1	28	5	0	0		0	2
2	28	5	0	0		0	2
1	30	5	0	0		0	2
2	22	5	0	0		0	2
2	48	6	0	0		0	2
2	26	5	0	0		0	2
2	28	4	0	0		0	2
1	33	4	0	0		0	2
1	28	5	0	50		50	2
2	27	5	0	0		0	2
2	60	4	0	45		45	2
2	34	5	0	0		0	2
2	41	6	0	5		5	2
2	53	2	0	0		0	2
2	33	2	0	25		25	2
1	34	2	0	0		0	2
1	20	4	0	0		0	2
2	31	2	0	5		5	2
1	31	5	0	0		0	2
1	42	2	0	0		0	2
2	37	5	0	0		0	2
1	63	5	0	0		0	2
1	22	4	0	0		0	2
1	21	4	0	10		10	2
2	35	5	0	0		0	2
1	33	5	0	0		0	2
1	40	4	0	50		50	2
1	36	2	0	0		0	2
1	23	5	0	5		5	2
1	23	5	0	50		50	2
1	24	4	0	0		0	2
2	56	4	0	0		0	2
2	30	5	0	0		0	2
1	31	6	0	0		0	2
2	43	2	0	0		0	2
1	35	5	0	0		0	2
2	50	4	0	0		0	2
2	30	5	0	10		10	2
1	24	4	0	0		0	2
2	34	5	0	0		0	2
1	24	5	0	0		0	2
2	41	2	0	25		25	2
2	45	5	0	0		0	2
2	29	5	0	0		0	2
2	23	2	0	0		0	2
2	33	4	0	0		0	2
2	23	2	0	0		0	2
2	42	3	0	25		25	2
2	62	3	0	50		50	2
2	50	6	0	0		0	2
1	27	2	0	0		0	2
1	38	4	0	0		0	2
1	61	5	0	0		0	2
1	24	5	0	0		0	2
2	28	5	0	0		0	2
2	34	2	0	0		0	2
2	36	6	0	0		0	2
2	34	5	0	25		25	2
1	37	6	0	0		0	2
1	27	4	0	25		25	2
2	59	5	0	0		0	2
1	24	2	0	0		0	2
1	44	5	0	0		0	2
2	29	6	0	10		10	2
1	28	5	0	5		5	2
2	45	5	0	0		0	2
2	22	4	0	50		50	2
2	38	4	0	0		0	2
2	26	5	0	0		0	2
2	35	5	0	50		50	2
2	30	5	0	0		0	2
2	53	4	0	0		0	2
1	55	5	0	0		0	2
1	28	4	0	0		0	2
1	43	5	0	50		50	2
2	23	4	0	25		25	2
2	19	4	0	0		0	2
1	25	5	0	0		0	2
2	50	3	0	0		0	2
1	25	4	0	10		10	2
2	61	4	0	0		0	2
2	43	5	0	10		10	2
1	42	5	0	0		0	2
2	37	6	0	10		10	2
2	25	6	0	0		0	2
1	26	5	0	0		0	2
2	28	4	0	0		0	2
1	31	2	0	0		0	2
1	39	4	0	0		0	2
2	54	5	0	0		0	2
1	21	4	0	50		50	2
2	26	2	0	0		0	2
1	43	5	0	0		0	2
1	28	3	0	25		25	2
1	31	4	0	0		0	2
1	21	2	0	50		50	2
1	35	5	0	1		1	2
2	32	6	0	0		0	2
2	19	4	0	50		50	2
2	18	2	0	50		50	2
2	30	3	0	0		0	2
2	40	5	0	0		0	2
1	22	5	0	0		0	2
2	20	2	0	50		50	2
1	26	2	0	0		0	2
1	26	6	0	10		10	2
1	28	6	0	10		10	2
1	42	4	0	0		0	2
1	29	5	0	0		0	2
2	28	5	0	0		0	2
2	29	4	0	0		0	2
2	30	2	0	0		0	2
1	52	2	0	0		0	2
2	24	5	0	0		0	2
2	59	4	0	5		5	2
2	47	3	0	0		0	2
1	33	5	0	0		0	2
2	31	4	0	0		0	2
1	45	4	0	25		25	2
1	36	5	0	50		50	2
2	36	5	0	0		0	2
2	27	6	0	0		0	2
2	30	5	0	35		35	2
1	36	4	0	0		0	2
2	30	5	0	0		0	2
2	27	4	0	0		0	2
1	29	6	0	25		25	2
2	39	6	0	25		25	2
2	35	6	0	0		0	2
1	22	5	0	0		0	2
1	40	5	0	0		0	2
2	40	3	0	0		0	2
2	52	4	0	0		0	2
2	30	6	0	0		0	2
2	42	4	0	25		25	2
1	33	2	0	0		0	2
2	60	2	0	25		25	2
2	48	4	0	50		50	2
1	30	4	0	0		0	2
1	22	2	0	0		0	2
1	24	3	0	0		0	2
1	30	6	0	0		0	2
1	25	5	0	0		0	2
1	19	4	0	0		0	2
2	21	4	0	25		25	2
2	26	2	0	20		20	2
2	23	5	0	0		0	2
1	27	5	0	2		2	2
2	32	4	0	0		0	2
1	25	5	0	0		0	2
1	47	5	0	0		0	2
2	45	6	0	50		50	2
2	24	4	0	50		50	2
2	30	5	0	50		50	2
2	26	5	0	25		25	2
2	25	4	0	0		0	2
1	27	5	0	0		0	2
1	36	2	0	0		0	2
2	36	4	0	50		50	2
1	60	5	0	0		0	2
2	21	4	0	0		0	2
1	43	4	0	0		0	2
1	27	5	0	0		0	2
1	23	5	0	25		25	2
1	23	6	0	0		0	2
1	49	6	0	25		25	2
1	39	6	0	25		25	2
2	22	5	0	25		25	2
1	30	5	0	25		25	2
1	30	6	0	0		0	2
2	52	5	0	0		0	2
1	31	6	0	0		0	2
2	30	2	0	50		50	2
1	28	5	0	40		40	2
1	32	2	0	0		0	2
1	20	4	0	10		10	2
1	44	5	0	50		50	2
1	27	5	0	0		0	2
1	27	6	0	0		0	2
2	63	4	0	0		0	2
2	37	5	0	10		10	2
2	21	4	0	0		0	2
2	47	5	0	0		0	2
2	33	6	0	0		0	2
1	46	6	0	0		0	2
1	26	2	0	0		0	2
2	35	4	0	0		0	2
1	64	5	0	1		1	2
1	28	5	0	0		0	2
2	56	5	0	25		25	2
1	32	5	0	0		0	2
2	30	4	0	0		0	2
2	34	2	0	0		0	2
1	25	4	0	0		0	2
2	27	6	0	5		5	2
1	20	4	0	0		0	2
1	30	5	0	50		50	2
2	32	5	0	0		0	2
1	28	5	0	0		0	2
1	22	4	0	0		0	2
2	33	5	0	0		0	2
1	30	5	0	0		0	2
2	48	6	0	0		0	2
1	30	2	0	0		0	2
1	25	5	0	50		50	2
2	28	4	0	0		0	2
1	31	4	0	0		0	2
1	48	5	0	0		0	2
2	38	2	0	0		0	2
2	38	5	0	0		0	2
1	28	4	0	0		0	2
2	54	5	0	0		0	2
2	69	2	0	25		25	2
1	20	4	0	0		0	2
2	27	4	0	50		50	2
2	33	6	0	50		50	2
2	54	5	0	0		0	2
1	35	5	0	0		0	2
1	29	4	0	0		0	2
1	42	5	0	0		0	3
1	46	4	0	0		0	3
2	29	5	0	10		10	3
1	26	4	0	0		0	3
2	41	5	0	25		25	3
1	32	6	0	0		0	3
1	29	5	0	0		0	3
2	24	5	0	10		10	3
1	50	5	0	0		0	3
2	24	5	0	0		0	3
2	21	4	0	0		0	3
1	55	6	0	0		0	3
2	47	6	0	5		5	3
2	61	5	0	0		0	3
2	48	5	0	0		0	3
2	42	5	0	0		0	3
2	24	5	0	10		10	3
2	29	5	0	10		10	3
1	46	5	0	0		0	3
2	42	4	0	50		50	3
1	24	4	0	0		0	3
1	33	4	0	0		0	3
2	24	5	0	0		0	3
2	55	5	0	50		50	3
1	29	4	0	0		0	3
2	59	5	0	5		5	3
2	28	4	0	50		50	3
1	27	6	0	0		0	3
2	25	2	0	0		0	3
1	45	4	0	0		0	3
2	53	2	0	0		0	3
1	45	6	0	25		25	3
1	34	6	0	0		0	3
1	21	4	0	0		0	3
1	39	4	0	0		0	3
2	18	4	0	0		0	3
1	39	6	0	0		0	3
1	44	5	0	0		0	3
2	39	2	0	0		0	3
1	24	4	0	0		0	3
2	34	2	0	0		0	3
2	22	4	0	0		0	3
1	29	6	0	0		0	3
2	23	5	0	25		25	3
1	18	2	0	0		0	3
1	41	4	0	10		10	3
1	23	2	0	0		0	3
1	32	4	0	0		0	3
2	67	6	0	25		25	3
2	54	5	0	50		50	3
1	36	6	0	0		0	3
1	26	2	0	0		0	3
2	59	4	0	0		0	3
1	27	4	0	0		0	3
2	24	4	0	50		50	3
2	31	5	0	0		0	3
2	45	6	0	0		0	3
2	22	5	0	0		0	3
1	21	5	0	50		50	3
1	46	5	0	0		0	3
1	68	6	0	0		0	3
1	31	6	0	50		50	3
1	64	5	0	0		0	3
2	18	4	0	0		0	3
2	38	5	0	25		25	3
1	25	4	0	0		0	3
2	33	6	0	0		0	3
2	35	4	0	0		0	3
2	45	4	0	25		25	3
1	29	6	0	5		5	3
2	28	5	0	0		0	3
1	26	5	0	10		10	3
2	31	3	0	0		0	3
2	33	5	0	0		0	3
2	23	4	0	0		0	3
1	30	6	0	0		0	3
2	49	4	0	0		0	3
2	44	6	0	15		15	3
1	22	4	0	0		0	3
1	34	4	0	25		25	3
2	27	5	0	0		0	3
1	36	6	0	0		0	3
2	49	4	0	50		50	3
1	28	4	0	0		0	3
2	39	5	0	50		50	3
2	63	5	1	0	0		1
1	32	4	1	0	0		1
2	43	6	1	0	0		1
1	29	4	1	0	0		1
2	22	4	1	0	0		1
2	22	5	1	0	0		1
1	45	5	1	0	0		1
1	37	6	1	0	0		1
1	38	4	1	0	0		1
1	39	4	1	0	0		1
2	63	5	1	0	0		1
1	35	5	1	0	0		1
2	33	5	1	0	0		1
1	36	4	1	0	0		1
1	27	5	1	0	0		1
2	28	5	1	0	0		1
1	30	4	1	0	0		1
2	35	4	1	0	0		1
2	55	4	1	0	0		1
2	40	5	1	0	0		1
1	55	4	1	0	0		1
1	44	6	1	0	0		1
1	58	5	1	0	0		1
1	27	5	1	0	0		1
1	61	5	1	0	0		1
1	31	5	1	0	0		1
2	40	4	1	0	0		1
1	28	5	1	0	0		1
1	26	4	1	0	0		1
1	44	3	1	0	0		1
2	24	5	1	0	0		1
2	31	6	1	0	0		1
1	43	6	1	0	0		1
1	33	4	1	0	0		1
2	31	4	1	0	0		1
1	42	5	1	0	0		1
2	27	5	1	0	0		1
1	49	5	1	0	0		1
1	25	5	1	0	0		1
2	35	5	1	0	0		1
2	43	4	1	0	0		1
2	26	4	1	0	0		1
1	33	5	1	0	0		1
1	26	5	1	0	0		1
2	51	2	1	0	0		1
1	40	2	1	0	0		1
2	27	5	1	0	0		1
1	41	5	1	0	0		1
2	35	3	1	0	0		1
1	29	2	1	0	0		1
1	20	4	1	0	0		1
1	66	4	1	0	0		1
1	38	5	1	0	0		1
1	22	5	1	0	0		1
2	58	5	1	0	0		1
1	20	4	1	0	0		1
1	23	4	1	0	0		1
2	60	5	1	0	0		1
1	26	2	1	0	0		1
1	51	4	1	0	0		1
2	34	5	1	0	0		1
2	22	4	1	0	0		1
1	34	4	1	0	0		1
2	28	4	1	0	0		1
2	33	4	1	0	0		1
2	63	5	1	0	0		1
1	51	4	1	0	0		1
1	22	5	1	0	0		2
1	25	5	1	0	0		2
2	54	4	1	0	0		2
1	32	5	1	0	0		2
2	52	4	1	0	0		2
1	24	2	1	0	0		2
1	33	3	1	0	0		2
1	31	6	1	0	0		2
1	26	5	1	0	0		2
2	25	6	1	0	0		2
1	35	4	1	0	0		2
1	30	5	1	0	0		2
2	22	4	1	0	0		2
2	31	5	1	0	0		2
1	24	5	1	0	0		2
1	37	4	1	0	0		2
1	36	6	1	0	0		2
2	43	1	1	0	0		2
2	24	2	1	0	0		2
1	25	2	1	0	0		2
1	47	4	1	0	0		2
1	26	6	1	0	0		2
2	35	6	1	0	0		2
1	23	5	1	0	0		2
2	36	5	1	0	0		2
2	31	5	1	0	0		2
1	24	6	1	0	0		2
1	40	5	1	0	0		2
2	26	2	1	0	0		2
1	36	5	1	0	0		2
1	60	2	1	0	0		2
2	18	2	1	0	0		2
1	23	4	1	0	0		2
1	33	6	1	0	0		2
1	30	5	1	0	0		2
1	31	5	1	0	0		2
1	44	4	1	0	0		2
1	47	3	1	0	0		2
2	39	5	1	0	0		2
1	32	4	1	0	0		2
2	32	4	1	0	0		2
1	28	6	1	0	0		2
1	30	5	1	0	0		2
2	40	4	1	0	0		2
2	54	4	1	0	0		2
2	38	5	1	0	0		2
2	33	5	1	0	0		2
2	33	6	1	0	0		2
1	29	6	1	0	0		2
1	34	5	1	0	0		2
2	31	5	1	0	0		2
1	38	6	1	0	0		2
1	43	4	1	0	0		2
1	26	4	1	0	0		2
2	31	2	1	0	0		2
1	40	5	1	0	0		2
1	23	5	1	0	0		2
1	36	5	1	0	0		2
1	37	5	1	0	0		2
2	28	6	1	0	0		2
1	46	6	1	0	0		2
1	27	5	1	0	0		2
2	23	5	1	0	0		2
1	31	2	1	0	0		2
2	24	4	1	0	0		2
2	30	5	1	0	0		2
1	25	4	1	0	0		2
1	34	5	1	0	0		2
2	29	5	1	0	0		2
1	51	2	1	0	0		2
2	22	2	1	0	0		2
1	30	6	1	0	0		2
1	28	5	1	0	0		2
2	34	6	1	0	0		2
1	30	2	1	0	0		2
2	22	5	1	0	0		2
2	34	5	1	0	0		2
1	28	5	1	0	0		2
2	32	5	1	0	0		2
1	28	4	1	0	0		2
1	30	5	1	0	0		2
2	25	5	1	0	0		2
1	37	4	1	0	0		2
2	61	6	1	0	0		2
1	31	4	1	0	0		2
2	75	2	1	0	0		2
1	39	5	1	0	0		2
1	51	6	1	0	0		2
1	31	4	1	0	0		2
1	42	6	1	0	0		2
2	26	5	1	0	0		2
1	30	2	1	0	0		2
2	35	2	1	0	0		2
2	35	4	1	0	0		2
1	37	5	1	0	0		2
1	32	5	1	0	0		2
1	20	4	1	0	0		2
2	21	2	1	0	0		2
2	33	5	1	0	0		2
2	25	5	1	0	0		2
1	44	6	1	0	0		2
1	68	5	1	0	0		2
1	53	2	1	0	0		2
2	41	4	1	0	0		2
2	35	5	1	0	0		2
1	20	4	1	0	0		2
1	38	5	1	0	0		2
1	27	6	1	0	0		2
1	59	4	1	0	0		2
1	26	5	1	0	0		2
2	32	5	1	0	0		2
1	26	6	1	0	0		2
1	23	4	1	0	0		2
1	33	4	1	0	0		2
2	36	4	1	0	0		2
1	34	5	1	0	0		2
2	38	4	1	0	0		2
2	58	5	1	0	0		2
1	34	2	1	0	0		2
2	55	4	1	0	0		2
2	25	5	1	0	0		2
2	67	2	1	0	0		2
1	55	2	1	0	0		2
2	18	2	1	0	0		2
1	33	5	1	0	0		2
1	28	2	1	0	0		2
2	27	4	1	0	0		2
2	45	5	1	0	0		2
1	27	4	1	0	0		2
2	44	4	1	0	0		2
2	24	5	1	0	0		2
2	51	4	1	0	0		2
1	28	5	1	0	0		2
1	59	5	1	0	0		2
2	28	5	1	0	0		2
1	25	4	1	0	0		2
1	22	5	1	0	0		2
2	24	4	1	0	0		2
1	44	4	1	0	0		2
2	30	4	1	0	0		2
2	22	4	1	0	0		2
2	32	3	1	0	0		2
2	28	5	1	0	0		2
1	36	2	1	0	0		2
1	25	2	1	0	0		2
1	20	4	1	0	0		2
2	29	4	1	0	0		2
2	22	4	1	0	0		2
2	34	2	1	0	0		2
2	36	4	1	0	0		2
1	31	4	1	0	0		2
1	32	6	1	0	0		2
1	24	2	1	0	0		2
1	33	4	1	0	0		2
2	23	6	1	0	0		2
2	25	4	1	0	0		2
2	21	4	1	0	0		2
2	29	5	1	0	0		2
2	42	6	1	0	0		2
1	26	5	1	0	0		2
1	23	4	1	0	0		2
1	51	3	1	0	0		2
2	27	6	1	0	0		2
1	38	4	1	0	0		2
2	21	4	1	0	0		2
2	20	4	1	0	0		2
1	31	6	1	0	0		2
1	28	4	1	0	0		2
2	22	4	1	0	0		2
2	18	2	1	0	0		2
1	38	2	1	0	0		2
1	30	6	1	0	0		3
1	40	2	1	0	0		3
1	38	2	1	0	0		3
2	31	2	1	0	0		3
2	29	4	1	0	0		3
1	33	1	1	0	0		3
2	28	4	1	0	0		3
1	22	4	1	0	0		3
1	23	4	1	0	0		3
1	32	4	1	0	0		3
1	24	5	1	0	0		3
1	43	5	1	0	0		3
1	50	4	1	0	0		3
1	47	5	1	0	0		3
2	42	4	1	0	0		3
1	41	5	1	0	0		3
2	22	4	1	0	0		3
1	28	5	1	0	0		3
2	32	5	1	0	0		3
1	23	4	1	0	0		3
2	25	5	1	0	0		3
2	30	4	1	0	0		3
1	37	4	1	0	0		3
1	34	5	1	0	0		3
1	30	5	1	0	0		3
1	27	5	1	0	0		3
1	31	4	1	0	0		3
1	60	5	1	0	0		3
2	37	5	1	0	0		3
1	38	4	1	0	0		3
1	29	5	1	0	0		3
1	21	4	1	0	0		3
1	36	5	1	0	0		3
2	35	5	1	0	0		3
2	23	4	1	0	0		3
1	29	6	1	0	0		3
1	40	3	1	0	0		3
2	34	5	1	0	0		3
1	36	4	1	0	0		3
1	31	5	1	0	0		3
2	57	4	1	0	0		3
2	32	5	1	0	0		3
2	59	6	1	0	0		3
2	39	5	1	0	0		3
1	31	6	1	0	0		3
2	28	4	1	0	0		3
1	53	6	1	0	0		3
1	52	2	1	0	0		3
1	26	6	1	0	0		3
1	23	4	1	0	0		3
1	24	4	1	0	0		3
1	53	6	1	0	0		3
2	29	4	1	0	0		3
1	38	5	1	0	0		3
1	53	5	1	0	0		3
1	58	5	1	0	0		3
2	27	5	1	0	0		3
2	35	2	1	0	0		3
2	41	4	1	0	0		3
2	29	4	1	0	0		3
2	24	6	1	0	0		3
2	43	2	1	1	1		2
2	37	6	1	2	2		2
2	35	5	1	5	5		2
1	37	6	1	5	5		2
1	32	4	1	5	5		2
2	24	5	1	5	5		2
2	39	5	1	5	5		2
2	37	4	1	5	5		2
1	29	5	1	5	5		2
1	21	2	1	10	10		2
2	33	4	1	10	10		2
2	25	5	1	10	10		2
1	39	5	1	10	10		2
1	32	6	1	10	10		2
2	28	6	1	10	10		2
1	36	4	1	10	10		2
2	34	4	1	10	10		2
1	35	4	1	10	10		2
1	33	6	1	10	10		2
1	30	5	1	10	10		2
1	35	5	1	10	10		2
2	48	5	1	10	10		2
2	33	5	1	10	10		2
2	64	6	1	10	10		3
1	34	6	1	10	10		3
2	66	4	1	10	10		3
2	43	6	1	10	10		3
2	35	5	1	15	15		2
2	30	5	1	15	15		2
2	37	5	1	20	20		2
2	21	4	1	20	20		2
2	30	5	1	20	20		2
1	45	4	1	20	20		2
2	39	5	1	20	20		2
2	19	2	1	20	20		2
1	24	5	1	20	20		2
2	45	4	1	20	20		2
2	41	5	1	20	20		3
2	25	6	1	25	25		2
2	27	4	1	25	25		2
2	27	3	1	25	25		2
2	35	6	1	25	25		2
2	29	4	1	25	25		2
1	30	2	1	25	25		2
1	44	4	1	25	25		2
2	38	5	1	25	25		2
1	36	4	1	25	25		2
2	30	5	1	25	25		2
1	29	5	1	25	25		2
2	30	6	1	25	25		2
2	49	4	1	25	25		2
1	47	4	1	25	25		2
2	31	5	1	25	25		2
2	34	4	1	25	25		2
2	64	4	1	25	25		2
2	25	5	1	25	25		2
1	24	5	1	25	25		2
2	38	2	1	25	25		2
2	19	4	1	25	25		2
2	47	3	1	25	25		2
2	48	6	1	25	25		2
1	40	5	1	25	25		3
2	73	5	1	25	25		3
2	36	5	1	25	25		3
2	24	5	1	25	25		3
1	52	6	1	25	25		3
1	34	2	1	25	25		3
2	26	5	1	25	25		3
2	42	5	1	25	25		3
2	20	2	1	40	40		2
2	37	4	1	40	40		3
2	31	5	1	40	40		3
1	44	5	1	50	50		1
2	32	5	1	50	50		1
1	29	3	1	50	50		1
2	34	4	1	50	50		1
2	22	2	1	50	50		1
2	50	4	1	50	50		1
1	33	4	1	50	50		1
2	41	6	1	50	50		1
1	44	2	1	50	50		1
1	31	4	1	50	50		1
2	37	6	1	50	50		1
1	35	5	1	50	50		2
1	39	6	1	50	50		2
1	28	5	1	50	50		2
2	47	5	1	50	50		2
2	59	4	1	50	50		2
2	30	5	1	50	50		2
1	31	2	1	50	50		2
2	31	6	1	50	50		2
1	33	5	1	50	50		2
1	29	2	1	50	50		2
1	23	5	1	50	50		2
1	25	6	1	50	50		2
1	37	6	1	50	50		2
2	34	5	1	50	50		2
2	27	5	1	50	50		2
2	31	5	1	50	50		2
2	28	2	1	50	50		2
1	36	2	1	50	50		2
2	47	4	1	50	50		2
2	54	5	1	50	50		2
2	26	4	1	50	50		2
2	36	4	1	50	50		3
1	44	6	1	50	50		3
1	23	5	1	50	50		3
2	29	4	1	50	50		3
1	28	5	1	50	50		3
1	32	4	1	50	50		3
2	28	5	1	50	50		3
2	33	5	1	50	50		3
1	36	5	1	50	50		3
2	29	6	1	50	50		3
2	23	4	1	0		0	1
2	56	3	1	0		0	1
1	47	5	1	0		0	1
1	34	5	1	0		0	1
2	21	4	1	0		0	1
2	37	5	1	50		50	1
1	53	4	1	50		50	1
2	24	5	1	0		0	1
2	54	5	1	50		50	1
2	33	4	1	0		0	1
2	48	5	1	0		0	1
2	31	5	1	50		50	1
1	26	5	1	0		0	1
2	32	2	1	0		0	1
2	25	6	1	50		50	1
1	18	2	1	0		0	1
1	27	5	1	50		50	1
1	22	4	1	0		0	1
2	49	2	1	0		0	1
2	53	5	1	50		50	1
2	28	5	1	50		50	1
2	46	6	1	50		50	1
1	28	5	1	0		0	1
2	55	4	1	50		50	1
2	60	5	1	0		0	1
1	32	5	1	0		0	1
1	31	5	1	0		0	1
1	32	5	1	50		50	1
2	30	5	1	0		0	1
1	36	3	1	0		0	1
1	23	5	1	0		0	1
1	36	1	1	0		0	1
2	29	2	1	0		0	1
1	39	6	1	0		0	1
2	59	4	1	0		0	1
2	27	2	1	0		0	1
1	27	4	1	0		0	1
2	28	5	1	0		0	1
2	25	5	1	50		50	1
1	26	5	1	0		0	1
1	31	4	1	50		50	1
1	23	5	1	0		0	1
2	22	4	1	0		0	1
1	19	2	1	0		0	1
2	37	6	1	0		0	1
2	49	3	1	0		0	1
1	36	4	1	0		0	1
2	39	6	1	0		0	1
2	44	5	1	0		0	1
1	27	4	1	0		0	1
1	30	5	1	50		50	1
1	33	6	1	0		0	1
1	33	5	1	0		0	1
2	53	5	1	0		0	1
2	39	4	1	50		50	1
1	34	6	1	0		0	1
1	41	6	1	0		0	1
2	24	2	1	0		0	1
1	33	2	1	50		50	1
1	31	4	1	50		50	1
1	29	4	1	0		0	1
2	39	4	1	0		0	1
1	26	6	1	0		0	1
1	22	5	1	0		0	1
1	33	2	1	0		0	1
1	29	5	1	0		0	1
1	42	5	1	0		0	1
1	33	6	1	0		0	1
1	26	4	1	50		50	1
2	66	5	1	50		50	1
1	26	2	1	0		0	1
1	30	5	1	50		50	1
2	32	5	1	0		0	1
1	35	2	1	0		0	1
1	24	5	1	0		0	2
2	58	4	1	0		0	2
1	36	5	1	0		0	2
1	56	2	1	50		50	2
2	35	4	1	0		0	2
1	46	4	1	0		0	2
1	43	5	1	0		0	2
2	38	4	1	0		0	2
1	27	5	1	0		0	2
1	25	6	1	0		0	2
1	29	2	1	0		0	2
1	69	6	1	0		0	2
2	24	5	1	10		10	2
1	20	4	1	0		0	2
2	30	4	1	0		0	2
1	31	5	1	0		0	2
2	34	5	1	0		0	2
1	18	2	1	0		0	2
1	27	5	1	0		0	2
1	45	5	1	0		0	2
1	28	5	1	0		0	2
2	52	4	1	50		50	2
2	42	2	1	0		0	2
1	27	5	1	0		0	2
2	35	5	1	0		0	2
1	61	6	1	0		0	2
2	36	4	1	0		0	2
2	42	4	1	0		0	2
2	50	6	1	0		0	2
1	33	4	1	0		0	2
1	40	3	1	0		0	2
1	21	4	1	0		0	2
2	24	5	1	0		0	2
2	56	5	1	0		0	2
1	31	4	1	0		0	2
1	21	4	1	0		0	2
2	22	5	1	0		0	2
1	28	4	1	0		0	2
1	29	5	1	0		0	2
1	25	2	1	0		0	2
1	37	4	1	50		50	2
1	30	6	1	0		0	2
2	25	4	1	0		0	2
1	30	5	1	0		0	2
1	25	5	1	0		0	2
1	25	4	1	0		0	2
1	30	2	1	10		10	2
1	30	5	1	0		0	2
2	35	5	1	0		0	2
1	26	4	1	0		0	2
1	25	5	1	0		0	2
2	55	4	1	10		10	2
1	30	5	1	0		0	2
1	25	4	1	0		0	2
1	29	5	1	0		0	2
1	42	5	1	25		25	2
2	26	2	1	0		0	2
1	30	6	1	0		0	2
1	25	2	1	0		0	2
1	32	2	1	0		0	2
2	26	2	1	0		0	2
1	32	4	1	0		0	2
1	24	5	1	50		50	2
1	20	5	1	0		0	2
2	65	4	1	50		50	2
1	28	5	1	0		0	2
2	31	6	1	50		50	2
1	27	5	1	0		0	2
1	30	5	1	0		0	2
1	28	5	1	0		0	2
1	29	6	1	0		0	2
1	43	4	1	0		0	2
2	30	3	1	0		0	2
1	33	5	1	10		10	2
2	42	4	1	0		0	2
2	29	3	1	0		0	2
2	52	3	1	0		0	2
1	68	6	1	25		25	2
1	25	3	1	0		0	2
2	31	5	1	25		25	2
2	32	4	1	0		0	2
1	30	6	1	0		0	2
1	26	5	1	15		15	2
1	26	4	1	2		2	2
2	20	4	1	40		40	2
1	22	5	1	0		0	2
2	34	4	1	40		40	2
2	36	4	1	25		25	2
2	28	5	1	50		50	2
1	27	6	1	0		0	2
1	37	5	1	5		5	2
2	34	5	1	0		0	2
2	27	5	1	10		10	2
2	34	5	1	10		10	2
2	24	4	1	0		0	2
2	22	5	1	0		0	2
2	23	2	1	0		0	2
2	25	5	1	25		25	2
1	19	2	1	0		0	2
2	31	6	1	0		0	2
1	26	5	1	10		10	2
1	32	6	1	0		0	2
2	31	5	1	30		30	2
2	32	5	1	25		25	2
1	34	5	1	50		50	2
1	47	4	1	10		10	2
1	27	6	1	49		49	2
2	33	5	1	0		0	2
1	26	4	1	30		30	2
1	26	4	1	0		0	2
2	23	5	1	25		25	2
2	36	6	1	50		50	2
1	39	4	1	0		0	2
2	34	5	1	0		0	2
2	24	5	1	10		10	2
1	26	4	1	0		0	2
2	43	5	1	0		0	2
2	52	4	1	5		5	2
1	35	4	1	0		0	2
2	55	4	1	50		50	2
1	26	4	1	0		0	2
2	26	4	1	0		0	2
1	58	4	1	0		0	2
1	23	5	1	25		25	2
1	30	5	1	5		5	2
2	34	5	1	50		50	2
2	35	6	1	50		50	2
2	34	5	1	15		15	2
2	29	5	1	5		5	2
2	18	2	1	0		0	2
2	58	5	1	20		20	2
2	28	6	1	50		50	2
2	26	5	1	10		10	2
2	31	4	1	50		50	2
1	64	5	1	25		25	2
2	26	4	1	0		0	2
2	34	2	1	25		25	2
1	19	4	1	10		10	2
2	52	6	1	0		0	2
1	28	4	1	0		0	2
1	32	5	1	0		0	2
2	53	5	1	0		0	2
2	60	6	1	50		50	2
2	52	5	1	50		50	2
1	36	5	1	25		25	2
2	39	4	1	50		50	2
2	38	4	1	0		0	2
1	26	5	1	25		25	2
1	24	5	1	50		50	2
1	27	6	1	0		0	2
2	40	6	1	0		0	2
2	36	6	1	10		10	2
1	21	4	1	0		0	2
2	34	4	1	25		25	2
1	52	6	1	0		0	2
1	29	2	1	0		0	2
2	24	4	1	50		50	2
1	52	2	1	0		0	2
2	60	6	1	50		50	2
2	23	6	1	25		25	2
1	56	4	1	10		10	2
1	27	5	1	50		50	2
1	41	5	1	10		10	2
1	33	5	1	0		0	2
1	27	5	1	0		0	2
2	48	5	1	20		20	2
2	31	6	1	0		0	2
2	40	4	1	25		25	2
1	33	5	1	25		25	2
1	45	5	1	20		20	2
2	29	6	1	0		0	2
1	27	5	1	0		0	2
1	73	6	1	25		25	2
2	58	4	1	0		0	2
1	35	4	1	50		50	2
2	18	2	1	50		50	2
2	63	5	1	0		0	2
2	22	4	1	25		25	2
1	29	5	1	50		50	2
1	25	2	1	0		0	2
2	31	5	1	10		10	2
2	21	4	1	25		25	2
2	30	2	1	0		0	2
1	24	6	1	25		25	2
2	26	5	1	0		0	2
1	32	2	1	0		0	2
1	27	6	1	0		0	2
1	42	5	1	0		0	2
2	49	6	1	0		0	2
1	73	5	1	25		25	2
2	28	2	1	50		50	2
2	21	4	1	0		0	2
2	27	2	1	0		0	2
1	26	5	1	40		40	2
1	46	5	1	0		0	2
2	37	5	1	0		0	2
2	55	5	1	25		25	2
1	48	4	1	25		25	2
2	50	6	1	0		0	2
2	52	4	1	0		0	2
1	59	2	1	50		50	2
1	28	5	1	25		25	2
2	40	4	1	0		0	2
2	45	5	1	50		50	2
1	23	5	1	0		0	2
1	29	4	1	0		0	2
2	44	4	1	10		10	2
2	37	6	1	50		50	2
1	33	4	1	0		0	2
1	23	2	1	20		20	2
1	18	2	1	5		5	2
1	22	5	1	0		0	2
1	30	4	1	50		50	2
1	28	5	1	0		0	2
1	40	4	1	0		0	2
2	37	5	1	25		25	2
2	20	4	1	25		25	2
2	35	4	1	0		0	2
2	28	4	1	10		10	2
2	27	5	1	0		0	2
1	36	2	1	0		0	2
2	26	5	1	0		0	2
2	60	4	1	0		0	2
1	25	3	1	0		0	2
1	33	5	1	0		0	2
2	41	5	1	25		25	2
1	23	2	1	0		0	2
2	29	4	1	25		25	2
2	36	2	1	50		50	2
2	43	4	1	25		25	2
1	20	4	1	0		0	2
1	31	5	1	0		0	2
2	29	3	1	25		25	2
1	22	2	1	0		0	2
2	35	5	1	0		0	2
2	52	6	1	25		25	2
2	29	5	1	0		0	2
2	53	4	1	25		25	2
2	35	4	1	0		0	2
1	29	4	1	25		25	2
1	26	2	1	24		24	2
2	22	5	1	20		20	2
2	53	5	1	25		25	2
2	41	6	1	0		0	2
1	24	5	1	0		0	2
1	28	6	1	0		0	2
1	27	6	1	25		25	2
1	30	5	1	20		20	2
1	30	5	1	10		10	2
2	45	3	1	0		0	2
2	27	5	1	50		50	2
1	35	6	1	0		0	2
2	25	4	1	0		0	2
1	36	2	1	0		0	2
2	48	4	1	0		0	2
2	37	4	1	25		25	2
2	22	5	1	50		50	2
2	29	4	1	0		0	2
1	28	6	1	0		0	2
1	33	6	1	50		50	2
1	38	6	1	0		0	2
2	26	4	1	50		50	2
1	30	6	1	0		0	2
2	37	2	1	0		0	2
1	26	5	1	30		30	2
2	27	5	1	50		50	2
1	36	5	1	0		0	2
1	28	2	1	10		10	2
1	38	4	1	50		50	2
2	24	4	1	50		50	2
2	57	4	1	0		0	2
2	23	5	1	50		50	2
2	35	5	1	50		50	3
1	39	4	1	0		0	3
1	31	5	1	0		0	3
1	42	6	1	0		0	3
1	31	5	1	50		50	3
1	35	5	1	0		0	3
2	27	4	1	25		25	3
2	34	5	1	0		0	3
1	38	2	1	0		0	3
1	41	5	1	0		0	3
1	22	5	1	50		50	3
1	38	5	1	0		0	3
1	22	4	1	0		0	3
1	34	5	1	0		0	3
1	30	5	1	0		0	3
1	21	4	1	0		0	3
2	26	5	1	50		50	3
1	28	5	1	0		0	3
1	31	4	1	0		0	3
1	26	5	1	50		50	3
2	50	6	1	0		0	3
1	43	6	1	0		0	3
2	59	7	1	50		50	3
1	47	4	1	50		50	3
1	34	5	1	0		0	3
2	43	6	1	0		0	3
1	31	4	1	0		0	3
2	54	5	1	0		0	3
1	25	5	1	0		0	3
2	27	6	1	0		0	3
2	25	4	1	0		0	3
2	22	5	1	10		10	3
2	31	5	1	0		0	3
2	44	5	1	0		0	3
1	33	4	1	49		49	3
2	26	4	1	0		0	3
2	26	5	1	25		25	3
1	22	2	1	0		0	3
2	31	6	1	10		10	3
1	26	2	1	0		0	3
2	38	5	1	0		0	3
1	57	6	1	0		0	3
2	27	5	1	0		0	3
1	51	5	1	0		0	3
1	52	5	1	0		0	3
2	33	6	1	0		0	3
1	44	2	1	50		50	3
1	22	5	1	50		50	3
1	52	5	1	0		0	3
2	46	6	1	0		0	3
1	32	5	1	0		0	3
2	36	5	1	0		0	3
2	36	6	1	50		50	3
2	53	5	1	0		0	3
2	53	4	1	0		0	3
1	29	5	1	5		5	3
2	40	5	1	0		0	3
1	30	2	1	25		25	3
1	40	4	1	0		0	3
1	29	4	1	0		0	3
1	31	4	1	0		0	3
1	28	5	1	25		25	3
2	26	5	1	50		50	3
2	36	4	1	0		0	3
1	43	5	1	0		0	3
2	33	5	1	0		0	3
1	56	2	1	0		0	3
1	51	5	1	5		5	3
1	27	6	1	0		0	3
2	35	3	1	50		50	3
2	32	5	1	50		50	3
2	37	5	1	50		50	3
1	49	4	1	0		0	3
2	23	5	1	50		50	3
2	62	5	1	0		0	3
2	39	5	1	0		0	3
2	30	5	1	50		50	3
2	35	5	1	10		10	3
1	25	3	1	0		0	3
1	24	4	1	0		0	3
2	38	4	1	0		0	3
1	32	5	1	50		50	3
2	38	3	1	0		0	3
2	67	3	1	50		50	3
2	40	2	1	0		0	3
2	26	3	1	50		50	3
2	34	2	1	20		20	3
1	30	5	1	50		50	3
